# Supplementary material for: Experimental data on compressive strength and ultrasonic pulse velocity properties of sustainable mortar made with high content of GGBFS and CKD combinations
Source: Data Brief. 2020 Jul 3;31:105961. doi: 10.1016/j.dib.2020.105961 (PMC7347978; doi:10.1016/j.dib.2020.105961)
Supplement: Supplementary Data S1 — Supplementary Raw Research Data. This is open data under the CC BY license http://creativecommons.org/licenses/by/4.0/ [file mmc1.xml]

<?xml version="1.0" encoding="utf-8" standalone="no"?>
<data>
  <datasets>
    <author>a.a.shubbar@2014.ljmu.ac.uk;alishubbar993@gmail.com</author>
    <type>0</type>
    <dataset>
      <value>6</value>
      <reason>Other (please explain)</reason>
      <comments>The Data used is attached as Supplementary material Excel files</comments>
    </dataset>
  </datasets>
</data>
